# Supplementary material for: Pain severity trajectory and influencing factors in children with recurrent aphthous stomatitis: a latent variable growth mixture model
Source: Front Pain Res (Lausanne). 2026 Jul 7;7:1869523. doi: 10.3389/fpain.2026.1869523 (PMC13384924; doi:10.3389/fpain.2026.1869523)
Supplement: Supplementary file 1 [file Table1.xlsx]

## Sheet: Sheet1
序号	年龄	性别	溃疡大小	溃疡数目	溃疡分型	溃疡部位	发作频率	WBC	家族史	过敏史	是否挑食	是否使用激素/抗生素	疼痛评分				分组
													T0	T1	T2	T3
1	1	0	0	0	0	1	0	0	1	0	0	1	1	1	0	0	1
2	0	1	0	1	0	1	1	1	1	1	0	1	1	0	1	0	1
3	1	1	0	0	0	0	0	1	0	0	1	1	0	1	0	0	1
4	1	0	0	1	0	1	0	0	0	0	0	0	0	0	0	0	1
5	0	0	0	0	1	0	1	1	1	0	0	0	1	1	0	0	1
6	0	1	1	1	0	0	1	0	1	0	0	0	0	1	1	0	1
7	0	0	0	0	0	1	0	0	1	0	0	0	1	0	0	0	1
8	1	0	0	1	0	0	1	0	0	0	1	0	0	0	0	0	1
9	0	0	0	1	0	0	0	0	1	0	0	1	1	1	0	0	1
10	0	1	1	0	1	0	0	1	1	0	0	0	0	1	0	0	1
11	0	0	0	0	1	0	1	0	0	0	0	1	1	0	0	0	1
12	0	0	0	0	1	0	1	0	1	1	0	1	0	0	0	0	1
13	1	0	0	0	0	0	1	0	0	0	0	0	0	1	0	0	1
14	0	1	0	0	1	1	0	0	0	1	1	0	1	0	0	0	1
15	1	0	0	0	0	0	1	0	0	0	1	0	0	0	0	0	1
16	0	1	0	1	1	1	1	0	1	1	1	0	1	1	0	0	1
17	0	0	0	0	0	1	0	0	0	0	1	0	0	1	0	0	1
18	0	1	1	0	0	0	1	0	0	0	0	1	1	0	0	0	1
19	0	0	1	1	0	0	0	0	1	1	1	1	0	0	0	0	1
20	0	1	0	1	0	0	0	0	0	0	1	1	1	1	0	0	1
21	0	1	1	0	0	0	1	0	0	1	0	1	0	1	0	0	1
22	0	1	0	0	1	0	0	0	0	0	1	0	1	0	0	0	1
23	1	0	0	0	0	0	0	1	1	0	1	0	0	0	0	0	1
24	0	0	0	0	0	0	0	0	1	0	1	1	0	1	0	0	1
25	0	0	0	0	1	0	1	0	0	0	1	1	0	0	0	0	1
26	0	1	1	0	0	0	0	0	1	0	0	1	1	0	0	0	1
27	0	0	1	1	0	0	1	1	0	0	0	1	1	1	0	0	1
28	1	0	1	1	1	1	1	0	0	0	1	0	0	1	0	0	1
29	0	1	0	1	0	1	1	0	0	1	0	0	1	0	0	0	1
30	0	1	0	1	1	1	1	0	0	0	0	1	0	0	0	0	1
31	0	0	0	1	1	1	0	0	0	0	0	0	1	1	0	0	1
32	0	0	1	0	1	1	1	0	0	1	1	1	0	1	0	0	1
33	1	0	0	0	1	0	0	0	0	0	1	1	1	0	0	0	1
34	0	1	1	0	0	1	1	0	1	0	1	0	0	0	0	0	1
35	0	0	0	0	1	1	0	0	0	1	1	1	0	1	0	0	1
36	0	1	1	0	1	1	0	1	0	0	1	1	1	0	0	0	1
37	1	1	1	0	1	1	1	0	1	0	0	0	0	0	0	0	1
38	0	1	1	0	0	1	1	0	0	0	0	0	1	1	0	0	1
39	0	1	0	0	0	0	1	1	0	0	0	0	0	1	0	0	1
40	0	0	1	0	1	0	0	0	0	1	0	1	1	0	0	0	1
41	1	0	0	1	0	1	0	1	1	0	1	0	0	0	0	0	1
42	1	1	0	0	1	0	1	1	1	0	1	1	1	1	0	0	1
43	0	1	0	0	1	0	0	0	1	0	0	1	0	1	0	0	1
44	0	1	0	0	1	1	0	1	0	1	0	1	1	0	0	0	1
45	0	0	0	1	0	1	0	0	1	0	0	0	0	0	0	0	1
46	0	0	0	0	0	0	1	1	0	1	1	1	0	1	0	0	1
47	1	1	1	0	0	1	0	1	1	1	0	1	1	0	0	0	1
48	1	1	0	0	1	1	1	0	0	0	0	1	0	0	0	0	1
49	0	1	0	0	1	0	0	0	0	1	0	1	1	1	0	0	1
50	1	0	0	0	1	0	0	1	1	0	1	0	0	1	0	0	1
51	1	0	0	0	0	1	0	0	0	1	0	1	1	0	0	0	1
52	1	0	0	1	1	0	1	1	0	1	1	0	0	0	0	0	1
53	0	0	0	0	0	0	0	0	0	1	0	0	1	1	0	0	1
54	1	0	0	1	0	0	1	0	0	0	1	1	0	1	0	0	1
55	1	0	0	1	0	0	1	1	0	1	0	1	1	0	0	0	1
56	0	1	0	1	0	0	1	0	0	0	0	0	0	0	0	0	1
57	0	1	0	0	0	0	0	0	0	0	1	0	0	1	0	0	1
58	0	0	0	0	0	1	1	0	0	0	1	0	1	0	0	0	1
59	0	0	1	0	1	1	0	1	1	0	1	1	0	0	0	0	1
60	0	1	0	1	0	0	0	0	0	1	0	0	1	1	0	0	1
61	1	1	0	0	1	0	0	0	1	0	0	1	0	1	0	0	1
62	1	0	0	1	0	1	0	0	1	1	0	0	1	0	0	0	1
63	0	0	1	0	0	0	1	1	0	1	0	1	0	0	0	0	1
64	0	1	1	0	0	0	1	0	1	1	1	1	0	1	0	0	1
65	0	0	0	1	0	1	1	0	1	0	0	1	1	0	0	0	1
66	0	1	1	1	0	1	1	1	0	0	0	1	0	0	0	0	1
67	1	1	1	0	0	1	0	0	0	0	1	1	0	0	0	0	1
68	1	1	1	1	0	1	0	1	1	1	0	1	0	1	0	0	1
69	1	1	1	0	0	0	0	0	0	1	0	0	2	2	2	1	2
70	0	0	1	1	0	1	1	0	0	0	0	0	1	1	1	0	2
71	0	1	0	0	0	0	0	0	0	1	0	0	1	1	1	0	2
72	1	0	0	0	0	0	0	0	1	0	0	0	1	1	1	0	2
73	1	1	1	0	0	0	0	0	1	0	0	1	1	1	1	0	2
74	0	0	0	0	1	0	1	0	1	0	0	0	1	1	1	1	2
75	0	0	0	0	0	1	0	0	1	0	1	1	1	0	0	0	2
76	1	1	0	0	1	1	1	0	1	0	1	0	1	0	0	0	2
77	0	0	1	0	1	0	1	0	0	0	1	1	0	1	0	0	2
78	0	0	1	0	0	0	0	0	1	1	0	1	1	1	0	0	2
79	1	1	1	0	0	0	1	1	1	0	0	0	3	2	1	0	2
80	0	0	1	0	0	0	0	1	0	0	0	0	3	2	1	0	2
81	0	0	1	0	0	0	1	1	0	0	0	0	3	3	1	1	2
82	0	1	1	1	1	0	0	0	0	0	1	0	2	2	1	1	2
83	0	0	0	0	0	1	1	1	0	0	0	1	2	1	2	2	2
84	0	0	1	0	0	0	0	0	0	0	0	0	2	2	1	1	2
85	0	1	0	1	0	0	1	1	1	0	1	1	2	1	1	1	2
86	0	1	1	0	0	0	0	0	0	0	0	0	2	2	2	2	2
87	1	1	0	1	1	0	0	0	0	0	0	0	2	2	1	0	2
88	0	1	0	0	1	0	0	0	1	1	0	0	2	1	1	1	2
89	0	1	0	0	0	0	1	0	0	1	1	0	2	2	2	1	2
90	0	0	1	1	0	0	0	0	1	1	1	1	2	2	2	1	2
91	0	1	1	1	1	0	1	0	0	1	1	0	2	1	2	2	2
92	0	0	0	0	0	0	1	1	0	1	0	1	2	2	1	1	2
93	0	1	0	0	0	0	0	1	0	1	1	1	2	2	1	1	2
94	0	0	0	0	0	0	0	0	1	1	0	0	2	1	2	1	2
95	0	1	0	0	1	1	0	0	0	0	1	0	2	2	1	0	2
96	1	0	1	1	0	1	0	1	0	1	0	1	2	2	2	2	2
97	0	0	0	1	0	0	0	0	0	0	0	1	2	2	1	1	2
98	1	0	0	1	1	0	1	1	1	0	0	1	2	1	1	1	2
99	1	0	1	1	1	1	1	1	0	1	1	1	2	2	2	1	2
100	0	0	1	0	1	0	0	0	0	0	1	1	2	2	2	1	2
101	1	0	1	0	1	0	0	0	0	0	1	1	2	1	2	2	2
102	0	0	0	1	0	1	0	1	1	0	0	1	2	2	1	1	2
103	1	0	1	1	0	0	1	1	1	0	0	0	2	2	1	1	2
104	0	1	1	0	1	1	0	0	1	0	1	0	2	1	2	1	2
105	0	1	0	0	0	0	0	0	1	0	0	0	2	2	1	0	2
106	0	1	1	1	0	0	1	0	0	0	1	1	2	2	2	2	2
107	1	0	0	0	0	1	0	0	1	1	1	0	2	2	1	1	2
108	1	1	0	1	1	0	0	0	1	1	0	1	2	1	1	1	2
109	0	0	0	1	0	0	1	0	1	1	1	0	2	2	2	1	2
110	0	0	0	0	0	0	0	0	1	0	0	0	2	2	2	1	2
111	0	1	1	1	0	1	1	0	1	0	0	0	2	1	2	2	2
112	1	0	1	0	0	0	0	1	0	1	0	1	2	2	1	1	2
113	1	1	0	0	0	0	0	0	0	0	0	0	2	2	1	1	2
114	0	1	0	0	1	1	0	0	0	0	0	0	2	1	2	1	2
115	0	1	0	0	0	0	0	0	0	0	0	1	2	2	1	0	2
116	0	0	0	0	0	0	1	0	0	0	1	1	2	2	2	2	2
117	0	1	0	0	1	0	0	0	0	0	0	0	2	2	1	1	2
118	0	0	1	0	0	1	1	0	1	1	1	1	2	1	1	1	2
119	0	1	0	0	0	0	0	0	0	0	0	1	2	2	2	1	2
120	0	1	0	1	0	1	0	0	1	0	1	0	2	2	2	1	2
121	0	0	0	0	0	0	1	0	0	0	1	1	2	1	2	2	2
122	0	1	0	0	0	0	1	0	0	0	1	0	1	1	1	0	2
123	0	1	0	0	1	0	0	0	0	1	1	0	2	2	1	1	2
124	0	1	0	0	0	1	1	0	0	1	1	1	2	2	1	1	2
125	0	0	0	0	0	0	0	1	0	0	0	1	2	1	2	1	2
126	1	1	0	0	0	1	1	1	0	0	0	0	2	2	1	0	2
127	0	0	1	0	0	0	0	1	1	1	1	1	2	2	2	2	2
128	1	0	0	0	0	1	0	0	0	0	0	1	2	2	1	1	2
129	1	1	1	0	0	0	0	1	0	0	1	1	2	1	1	1	2
130	0	0	0	0	1	1	0	0	1	0	0	0	2	2	2	1	2
131	1	0	1	1	0	0	0	1	0	0	0	0	2	2	2	1	2
132	0	1	0	1	0	1	1	0	0	0	0	1	2	1	2	2	2
133	1	1	1	0	0	0	1	0	0	0	0	0	2	2	1	1	2
134	0	1	0	1	1	1	0	1	0	0	0	1	2	2	1	1	2
135	0	1	0	1	0	1	1	0	0	0	1	0	2	1	2	1	2
136	0	1	1	0	0	1	1	0	0	0	1	0	2	2	1	0	2
137	1	0	0	0	0	1	0	0	1	1	1	1	2	2	2	2	2
138	0	1	1	0	0	1	0	0	1	0	0	0	2	2	1	1	2
139	0	0	0	0	0	1	0	0	0	0	0	1	2	1	1	1	2
140	0	1	0	1	0	0	0	1	0	0	0	1	2	2	2	1	2
141	0	0	0	0	1	0	1	0	0	0	1	0	2	2	2	1	2
142	0	1	0	0	0	0	0	0	0	0	1	0	2	1	2	2	2
143	0	0	0	0	1	1	0	0	0	1	1	0	1	1	1	0	2
144	0	0	1	0	0	1	0	0	0	0	1	0	2	2	1	1	2
145	0	1	1	1	0	0	1	0	1	0	0	1	2	2	1	1	2
146	1	0	0	1	1	0	1	1	1	0	0	1	2	1	2	1	2
147	1	0	1	1	0	1	0	0	0	0	0	0	2	2	1	0	2
148	0	0	1	0	1	0	0	0	0	0	1	1	1	1	0	0	2
149	0	0	1	0	0	1	1	0	0	1	1	1	2	2	2	2	2
150	1	1	1	0	0	1	0	1	1	1	1	1	2	2	1	1	2
151	0	1	0	0	0	0	1	1	0	0	1	0	3	2	1	1	3
152	1	1	1	1	1	1	1	0	1	0	0	0	3	2	2	1	3
153	0	1	0	0	1	0	1	0	0	0	1	0	3	2	1	1	3
154	0	0	0	1	1	0	1	1	1	1	0	1	3	2	2	1	3
155	1	0	1	0	0	0	0	0	0	0	1	1	3	3	2	1	3
156	0	1	0	1	0	1	0	0	0	0	0	0	3	2	1	1	3
157	0	1	1	0	1	0	0	0	1	0	1	0	3	2	2	1	3
158	0	1	0	0	0	0	0	0	1	0	0	0	3	2	1	0	3
159	0	0	0	0	1	0	1	0	0	1	1	1	3	2	1	1	3
160	1	0	1	0	1	1	0	0	0	0	0	0	3	3	1	1	3
161	0	1	1	0	1	0	1	0	1	0	1	0	3	2	1	1	3
162	0	1	1	0	0	0	0	0	0	0	1	0	3	2	2	1	3
163	0	0	0	1	0	0	0	0	1	0	0	0	3	3	2	1	3
164	1	1	0	0	0	0	0	1	1	0	1	0	3	2	1	1	3
165	0	0	0	1	0	0	0	0	1	0	0	1	3	2	2	1	3
166	0	1	1	0	0	0	0	0	0	0	0	0	3	2	1	0	3
167	0	0	0	0	1	0	0	1	1	0	1	1	3	2	1	1	3
168	1	1	0	0	1	0	1	1	0	0	1	1	3	3	1	1	3
169	0	0	1	0	0	1	1	0	1	0	0	0	3	2	1	1	3
170	0	0	0	1	0	1	0	0	0	0	0	1	3	2	2	1	3
171	0	1	0	0	1	0	1	0	0	0	1	0	3	2	1	1	3
172	0	0	0	0	0	0	0	0	0	0	1	0	3	3	2	1	3
173	0	0	1	1	0	0	0	0	1	0	1	0	3	2	1	1	3
174	0	0	0	0	1	0	0	0	0	0	1	1	3	2	1	0	3
175	1	0	0	1	1	0	0	0	0	1	0	1	3	3	1	1	3
176	0	0	0	1	1	0	1	0	0	0	1	1	3	2	1	1	3
177	0	0	0	1	0	0	1	0	1	1	0	1	3	2	2	1	3
178	0	1	0	0	0	1	1	0	1	0	0	0	3	3	2	1	3
179	0	1	1	1	0	0	0	0	0	1	0	1	3	2	1	1	3
180	0	1	0	0	0	0	0	1	0	0	1	0	3	3	2	1	3
181	0	1	1	0	0	0	1	1	0	0	0	0	3	2	1	0	3
182	1	0	0	0	0	0	0	0	0	1	1	1	3	2	2	1	3
183	0	1	1	0	1	0	0	0	0	0	1	0	3	3	1	1	3
184	0	0	1	0	1	0	0	1	0	0	0	1	3	2	1	1	3
185	0	0	1	1	1	0	1	0	1	0	1	0	3	2	1	0	3
186	0	0	0	0	1	0	0	0	0	0	1	1	3	2	2	1	3
187	0	1	0	0	0	1	0	1	0	1	0	0	3	2	1	1	3
188	0	1	0	0	0	0	1	0	0	1	1	1	3	3	2	1	3
189	1	1	0	1	0	0	0	0	1	0	0	0	3	2	2	1	3
190	0	1	0	0	0	1	1	0	0	1	0	1	3	2	1	1	3
191	1	0	1	1	1	0	0	0	0	0	1	0	3	3	1	1	3
192	0	0	1	0	0	1	0	0	0	1	1	1	3	2	1	1	3
193	1	0	1	0	1	0	0	0	0	0	0	1	3	2	2	1	3
194	1	0	1	0	1	1	0	0	0	0	0	1	3	2	1	1	3
195	0	1	1	1	0	1	1	0	1	0	0	0	3	3	2	1	3
196	1	0	1	1	0	0	0	0	1	1	0	1	3	2	2	1	3
197	1	0	1	0	1	1	0	0	0	0	0	0	3	2	1	1	3
198	0	0	1	1	0	1	0	1	0	1	0	0	3	2	2	1	3
199	1	1	0	1	0	0	0	1	0	0	1	0	3	2	2	1	3
200	1	1	1	1	1	1	1	1	1	1	1	1	3	2	1	1	3

## Sheet: 发展轨迹潜在类别图
			潜在类别	T0	T1	T2	T3	类别占比
			Class1	2.2	1.8	1.2	0.8	0.41
			Class2	1.6	1.3	0.9	0.6	0.34
			Class3	1	0.8	0.5	0.3	0.25
